# Supplementary material for: Evidence for common short natural trans sense-antisense pairing between transcripts from protein coding genes
Source: Genome Biol. 2008 Dec 2;9(12):R169. doi: 10.1186/gb-2008-9-12-r169 (PMC2646273; doi:10.1186/gb-2008-9-12-r169)
Supplement: Additional data file 1 — Gene pairs that show mutual sense-antisense pairing. [file gb-2008-9-12-r169-S1.txt]

C9orf152	CNNM3
C9orf152	KIFC3
C9orf152	RGPD1
C9orf152	SLC4A9
C9orf152	NXF2
C9orf152	MYCBP2
C9orf152	KIAA1045
C9orf152	OBSCN
C9orf152	DMXL1
C9orf152	EIF3CL
C9orf152	FNIP1
C9orf152	GP6
C9orf152	MDGA1
C9orf152	MMP16
C9orf152	UHRF1BP1
C9orf152	CCNL2
C9orf152	TNFRSF11B
C9orf152	ADAM8
C9orf152	BRUNOL5
C9orf152	RLTPR
C9orf152	DTX2
C9orf152	LZTR1
C9orf152	FOXL1
C9orf152	RIMS1
C9orf152	CRKRS
C9orf152	TNKS1BP1
C9orf152	CORO1A
C9orf152	PITPNM2
C9orf152	CDC42BPA
C9orf152	TGFB1
C9orf152	GLI3
C9orf152	LRDD
C9orf152	PADI3
C9orf152	TOE1
C9orf152	DMRTC2
C9orf152	FAM108A3
C9orf152	COL20A1
C9orf152	ZIC5
C9orf152	MIPOL1
C9orf152	RANBP2
C9orf152	STAB2
C9orf152	COL11A2
C9orf152	FAM71D
C9orf152	EBPL
C9orf152	UNC13D
C9orf152	CD276
C9orf152	GBGT1
C9orf152	ALPK3
C9orf152	ONECUT2
C9orf152	DNAJC16
C9orf152	CAST
C9orf152	CD24
C9orf152	USP20
C9orf152	B3GAT1
C9orf152	TBC1D25
C9orf152	CAMKV
C9orf152	SCN4A
C9orf152	SPPL2B
C9orf152	NEXN
C9orf152	NGB
C9orf152	IIP45
C9orf152	UXS1
C9orf152	MRC1
C9orf152	CCDC34
C9orf152	S100PBP
C9orf152	HRBL
C9orf152	RGPD5
C9orf152	FSTL3
C9orf152	RGPD7
C9orf152	SGTB
C9orf152	MARVELD3
C9orf152	ANKIB1
C9orf152	CES3
C9orf152	PTPRJ
C9orf152	AKAP2
C9orf152	ACADVL
C9orf152	EIF3C
C9orf152	SLC6A9
C9orf152	AKNA
C9orf152	GOLGB1
C9orf152	FGD3
C9orf152	CENTD2
C9orf152	ACCN5
C9orf152	ATP10B
C9orf152	C20orf59
C9orf152	RGPD2
C9orf152	IMPDH1
C9orf152	ISCA1L
C9orf152	CCDC106
C9orf152	LRP1
C9orf152	KLF8
C9orf152	FLJ14213
C9orf152	MED14
C9orf152	NT5M
C9orf152	BIRC6
C9orf152	PAPOLB
C9orf152	ADAMTS2
C9orf152	KHSRP
C9orf152	FDXR
C9orf152	FLJ10769
C9orf152	CDH9
C9orf152	ZNF160
C9orf152	C1orf175
C9orf152	TSPAN13
C9orf152	MASP1
C9orf152	FLRT2
C9orf152	NXF2B
C9orf152	CENTG3
C9orf152	PALM2-AKAP2
C9orf152	UBXD5
C9orf152	PHF21A
C9orf152	YTHDF3
C9orf152	VWF
C9orf152	TDRD7
C9orf152	ANKRD35
C9orf152	DCHS1
C9orf152	CCDC22
C9orf152	E4F1
C9orf152	CCND1
C9orf152	GRLF1
C9orf152	DUSP8
C9orf152	DGCR6
C9orf152	FBRS
C9orf152	SYNJ2BP
C9orf152	CBARA1
C9orf152	HUWE1
C9orf152	HOXC4
C9orf152	MPST
C9orf152	ANKRD47
CREB3L1	ORMDL2
CREB3L1	FAM83F
CREB3L1	ZBTB7B
CREB3L1	ADAMTSL1
CREB3L1	SPEG
CREB3L1	USP5
CREB3L1	ABCA2
CREB3L1	FLJ11151
CREB3L1	FAM101B
CREB3L1	STK10
CREB3L1	CASZ1
CREB3L1	KIAA0692
CREB3L1	FOXN3
CREB3L1	KRR1
CREB3L1	IL16
CREB3L1	LOC390637
CREB3L1	MCM5
CREB3L1	DENND2A
CREB3L1	ACVR2B
CREB3L1	GRK6
CREB3L1	SHANK1
CREB3L1	C11orf41
CREB3L1	DMD
CREB3L1	VASH1
CREB3L1	PLA2G4E
CREB3L1	INTS7
CREB3L1	C1orf80
CREB3L1	TEAD3
CREB3L1	NPC1
CREB3L1	THEX1
CREB3L1	PRDM7
CREB3L1	C12orf51
CREB3L1	PRDM9
CREB3L1	MCC
CREB3L1	FOXO3
CREB3L1	DSG1
CREB3L1	MUC5B
CREB3L1	EIF5AL1
CREB3L1	ALKBH5
CREB3L1	MGC51025
CREB3L1	TUBGCP3
CREB3L1	ADCY3
CREB3L1	TTBK2
CREB3L1	C15orf52
CREB3L1	DRP2
CREB3L1	ZNF783
CREB3L1	MUC5AC
CREB3L1	FUT2
CREB3L1	PTRF
CREB3L1	DNAJC11
CREB3L1	KIAA1909
CREB3L1	RIOK3
CREB3L1	COL4A4
CREB3L1	URG4
CREB3L1	DAO
CREB3L1	PRAMEF12
CREB3L1	FLJ21986
CREB3L1	DNAH10
CREB3L1	LOC728661
CREB3L1	CACNB2
CREB3L1	HGSNAT
CREB3L1	PPP1R13B
CREB3L1	ADAMTS7
CREB3L1	KCNJ12
CREB3L1	MYH14
CREB3L1	BCL3
CREB3L1	TLR5
CREB3L1	ANKRD26
CREB3L1	SYT10
CREB3L1	C1QTNF8
CREB3L1	PLXND1
CREB3L1	MLCK
CREB3L1	TSGA10IP
CREB3L1	FYCO1
CREB3L1	PHF2
CREB3L1	RBCK1
CREB3L1	ODZ4
CREB3L1	IRF3
CREB3L1	FLJ40125
CREB3L1	RCL1
CREB3L1	UNC13D
CREB3L1	MRGPRF
CREB3L1	TMEM188
CREB3L1	TNRC6B
CREB3L1	MAPK3
CREB3L1	C6orf138
CREB3L1	C11orf56
CREB3L1	USP20
CREB3L1	NCAPH2
CREB3L1	USP9X
CREB3L1	PLXNA4
CREB3L1	PLCG2
CREB3L1	ITPR3
CREB3L1	ZNF132
CREB3L1	VSTM2L
CREB3L1	ZNF621
CREB3L1	HECTD2
CREB3L1	METTL1
CREB3L1	BNIP1
CREB3L1	RAP1GDS1
CREB3L1	MTMR3
CREB3L1	ZGPAT
CREB3L1	SPEF2
CREB3L1	ZNF221
CREB3L1	C3orf63
CREB3L1	PDX1
RPS11	PDE4DIP
RPS11	UBL3
RPS11	ST8SIA5
RPS11	CXorf23
RPS11	CORO7
RPS11	TTN
RPS11	PIGX
RPS11	TXNDC16
RPS11	LAT
RPS11	MAGI3
RPS11	RGS4
RPS11	ZNF592
RPS11	CREB3L2
RPS11	VWCE
RPS11	SMC5
RPS11	SEC14L3
RPS11	CSPG4
RPS11	AGMAT
RPS11	MLLT3
RPS11	FLJ21511
RPS11	NPC1
RPS11	C1orf104
RPS11	BLCAP
RPS11	PLXNA4
RPS11	PCLO
RPS11	KIAA0319
RPS11	C17orf76
RPS11	AGGF1
RPS11	L3MBTL2
RPS11	LINCR
RPS11	GRINA
RPS11	SEMA4B
RPS11	CDC25C
RPS11	PSMD12
RPS11	KIAA1450
RPS11	USP25
RPS11	FAM123C
RPS11	KIAA0556
ELMO2	PNMA1
ELMO2	PKP3
ELMO2	LYNX1
ELMO2	KCNMA1
ELMO2	GRIN1
ELMO2	BTN3A1
ELMO2	OR4P4
ELMO2	GLT8D3
ELMO2	TUBD1
ELMO2	KIAA1045
ELMO2	STEAP3
ELMO2	UBR3
ELMO2	SHD
ELMO2	SORBS3
ELMO2	CLEC2B
ELMO2	TIPARP
ELMO2	GPRIN1
ELMO2	UBR5
ELMO2	PHACTR4
ELMO2	SLC25A10
ELMO2	OTOA
ELMO2	SPATA5
ELMO2	C20orf132
ELMO2	ENSA
ELMO2	GALNAC4S-6ST
ELMO2	FLJ45537
ELMO2	SFXN4
ELMO2	PAQR9
ELMO2	NISCH
ELMO2	FAM62B
ELMO2	SYNPO
ELMO2	MYO7A
ELMO2	KLHL6
ELMO2	OR2A1
ELMO2	ZNF775
ELMO2	INOC1
ELMO2	CCNL2
ELMO2	LOC375748
ELMO2	MTG1
ELMO2	TIMM44
ELMO2	MARCH6
ELMO2	BRD9
ELMO2	WDR17
ELMO2	TBC1D4
ELMO2	PTPRT
ELMO2	SEPT8
ELMO2	ADRBK1
ELMO2	TP53
ELMO2	ADD3
ELMO2	MED1
ELMO2	USP24
ELMO2	AFF1
ELMO2	TRIM29
ELMO2	EMID1
ELMO2	NAV3
ELMO2	RNF207
ELMO2	DTNB
ELMO2	ETNK1
ELMO2	SLTM
ELMO2	KLF10
ELMO2	LOC285908
ELMO2	CXCL12
ELMO2	EP300
ELMO2	FOXL1
ELMO2	MITF
ELMO2	OAS2
ELMO2	CCDC21
ELMO2	MAP3K6
ELMO2	DRP2
ELMO2	TAS2R41
ELMO2	OR2A42
ELMO2	BRUNOL6
ELMO2	COMMD6
ELMO2	SLC26A5
ELMO2	RGS6
ELMO2	CCDC99
ELMO2	PITPNM2
ELMO2	LYST
ELMO2	FAT4
ELMO2	AP1G1
ELMO2	FBXO42
ELMO2	SEC16A
ELMO2	KIAA1727
ELMO2	CTF8
ELMO2	ABCC8
ELMO2	EMILIN3
ELMO2	SPTBN4
ELMO2	BCL10
ELMO2	PARP10
ELMO2	B3GNT8
ELMO2	SCN1B
ELMO2	PDE8A
ELMO2	DOK7
ELMO2	DAB2
ELMO2	MTSS1
ELMO2	ASPM
ELMO2	SGK269
ELMO2	GSTCD
ELMO2	DLD
ELMO2	KLK10
ELMO2	NLGN3
ELMO2	SRBD1
ELMO2	B3GNT1
ELMO2	EPDR1
ELMO2	COL5A2
ELMO2	CD59
ELMO2	CNGA2
ELMO2	SLC35F3
ELMO2	TSC22D3
ELMO2	LY6K
ELMO2	C11orf17
ELMO2	IGSF9B
ELMO2	SDC2
ELMO2	MORC4
ELMO2	CYP11B2
ELMO2	MDGA2
ELMO2	TMEM16A
ELMO2	C10orf81
ELMO2	RNF31
ELMO2	MYOM2
ELMO2	CCDC78
ELMO2	HECTD1
ELMO2	ATP1A2
ELMO2	C5orf25
ELMO2	TMEM149
ELMO2	STX1A
ELMO2	SCNN1A
ELMO2	C9orf100
ELMO2	ARSG
ELMO2	ANK1
ELMO2	FLJ41603
ELMO2	ADAM29
ELMO2	FGF11
ELMO2	CYP2D6
ELMO2	AP2A2
ELMO2	ARL4C
ELMO2	SYNE1
ELMO2	UBQLNL
ELMO2	LRRC10
ELMO2	CFB
ELMO2	HMGN2
ELMO2	AKT1
ELMO2	PAPSS2
ELMO2	POLR1A
ELMO2	ACTRT1
ELMO2	SSR2
ELMO2	PC
ELMO2	MERTK
ELMO2	HDAC7A
ELMO2	CCDC62
ELMO2	BBS10
ELMO2	SHANK1
ELMO2	SIGLEC14
ELMO2	TCEB3B
ELMO2	PLD3
ELMO2	TGM7
ELMO2	WDR62
ELMO2	SYNJ2
ELMO2	WDR68
ELMO2	UBR4
ELMO2	MSTO1
ELMO2	BPTF
ELMO2	SLAMF8
ELMO2	TEK
ELMO2	EPN3
ELMO2	MYH10
ELMO2	MAPK8IP3
ELMO2	RELA
ELMO2	FBXL19
ELMO2	GNPAT
ELMO2	CRISPLD1
ELMO2	LOC652968
ELMO2	ABHD4
ELMO2	DDX52
ELMO2	MLLT6
ELMO2	SRF
ELMO2	ZNF503
ELMO2	BDP1
ELMO2	PIN4
ELMO2	SERPINA10
ELMO2	NEB
ELMO2	HYAL2
ELMO2	FLJ11506
ELMO2	SLC26A2
ELMO2	TMEM62
ELMO2	SERPINA9
ELMO2	KIAA0284
ELMO2	SIGLEC6
ELMO2	DLG5
ELMO2	SLC22A20
ELMO2	AHSG
ELMO2	RAB22A
ELMO2	CARD11
ELMO2	CCDC93
ELMO2	ROBO3
ELMO2	KIAA1219
ELMO2	FAM54B
ELMO2	NBPF3
ELMO2	RNF6
ELMO2	ZFYVE27
ELMO2	CORO6
ELMO2	GABRG1
ELMO2	PLB1
ELMO2	CNNM4
ELMO2	ETFDH
ELMO2	ZNF335
ELMO2	NPC1L1
ELMO2	PRR12
ELMO2	TBC1D9B
ELMO2	FAT3
ELMO2	LUZP4
ELMO2	NUMB
ELMO2	ADAMTS7
ELMO2	HDAC9
ELMO2	IRX1
ELMO2	GDF6
ELMO2	EXOC3
ELMO2	NQO1
ELMO2	FAM71A
ELMO2	ITGB3
ELMO2	C16orf53
ELMO2	APPL2
ELMO2	INTS5
ELMO2	MGA
ELMO2	PSD3
ELMO2	VPS13B
ELMO2	KIAA0196
ELMO2	CBX6
ELMO2	CHML
ELMO2	GANC
ELMO2	C11orf30
ELMO2	ARL3
ELMO2	ZNF804B
ELMO2	ProSAPiP1
ELMO2	HNRPH2
ELMO2	DUSP8
ELMO2	DKFZP586H2123
ELMO2	PRKDC
ELMO2	CD93
ELMO2	ZBTB43
ELMO2	MMP9
ELMO2	AMZ1
ELMO2	MYO1C
ELMO2	KIAA1109
ELMO2	CBARA1
ELMO2	SPTBN5
ELMO2	KIAA1529
ELMO2	WDR67
ELMO2	SLC39A6
ELMO2	GTF2H4
ELMO2	ABCB9
ELMO2	C18orf17
ELMO2	ZNF565
PNMA1	ELMO2
PNMA1	NTN4
PNMA1	DYNC1H1
PNMA1	PKP3
PNMA1	HERC2
PNMA1	KIAA0256
PNMA1	AIM1L
PNMA1	SPEG
PNMA1	SEMA3A
PNMA1	ATF6
PNMA1	MCF2
PNMA1	ACACB
PNMA1	PPL
PNMA1	ATOH8
PNMA1	COL7A1
PNMA1	TMEM44
PNMA1	DCC
PNMA1	AHDC1
PNMA1	KIAA0841
PNMA1	RABEP1
PNMA1	RP1L1
PNMA1	IGFBP4
PNMA1	LYSMD1
PNMA1	LOC340527
PNMA1	TEAD3
PNMA1	FAM98C
PNMA1	DKK3
PNMA1	SELI
PNMA1	HTATIP2
PNMA1	VPS41
PNMA1	SNAPC4
PNMA1	USH1C
PNMA1	CD1E
PNMA1	KCTD10
PNMA1	C4orf18
PNMA1	PCGF5
PNMA1	SLAIN2
PNMA1	ICA1
PNMA1	IRF5
PNMA1	MOBKL2C
PNMA1	ADAMTS2
PNMA1	PEX1
PNMA1	C13orf28
PNMA1	TNXB
PNMA1	CHST12
PNMA1	FAM131B
PNMA1	KIAA1161
PNMA1	CAPZB
PNMA1	FETUB
PNMA1	CA10
PNMA1	SLC25A2
PNMA1	MLL
PNMA1	SLC5A2
PNMA1	FAT4
PNMA1	POMT2
PNMA1	RBM33
PNMA1	NCAPD3
PNMA1	SPTBN4
PNMA1	APC2
PNMA1	HEATR5B
PNMA1	COL20A1
PNMA1	LRRC16
PNMA1	POMT1
PNMA1	C16orf13
PNMA1	ZNF180
PNMA1	DLG3
PNMA1	SH3TC1
PNMA1	C14orf131
PNMA1	UBFD1
PNMA1	PDE7B
PNMA1	IGSF6
PNMA1	SLC16A2
PNMA1	HSP90AA1
PNMA1	USP48
PNMA1	FLYWCH1
PNMA1	MN1
PNMA1	ONECUT2
PNMA1	CDC14B
PNMA1	TRPM2
PNMA1	SLC25A42
PNMA1	C10orf119
PNMA1	RNF10
PNMA1	ABCB9
PNMA1	FAHD1
PNMA1	KLHL25
MMP2	ENO3
MMP2	ZNF642
MMP2	C6orf136
MMP2	MARK1
MMP2	SOBP
MMP2	PLD4
MMP2	WIF1
MMP2	WFIKKN2
MMP2	SKIP
MMP2	GPR98
MMP2	TSPAN11
MMP2	GPR157
MMP2	SLC12A1
MMP2	OBSCN
MMP2	SPRYD4
MMP2	TMEM64
MMP2	ZNF777
MMP2	POLRMT
MMP2	JARID1A
MMP2	STK38L
MMP2	DNAH8
MMP2	ASH2L
MMP2	PTEN
MMP2	HCG27
MMP2	RLBP1
MMP2	ZNF84
MMP2	ETNK1
MMP2	EPB41L4B
MMP2	HNF1A
MMP2	GLIS3
MMP2	EHBP1L1
MMP2	NXF1
MMP2	CNNM1
MMP2	PHACTR2
MMP2	CEP110
MMP2	PLEKHH2
MMP2	RGS6
MMP2	RB1CC1
MMP2	NLRP1
MMP2	MED11
MMP2	SENP3
MMP2	MYCBPAP
MMP2	KLK5
MMP2	COG8
MMP2	DHX34
MMP2	NBL1
MMP2	F10
MMP2	ASB1
MMP2	ESPNL
MMP2	FRMD4A
MMP2	FSCN2
MMP2	LOC401720
MMP2	BPNT1
MMP2	PLEKHG5
MMP2	AGBL1
MMP2	RYR1
MMP2	STXBP5L
MMP2	RNF7
MMP2	LRRK2
MMP2	SLC16A3
MMP2	CCL28
MMP2	NAT8B
MMP2	PLAGL2
MMP2	C7orf25
MMP2	LOC643751
MMP2	NFASC
MMP2	ANGPTL4
MMP2	CCDC108
MMP2	KCNK17
MMP2	IRF7
MMP2	FLT4
MMP2	C15orf39
MMP2	KIAA1522
MMP2	C9orf100
MMP2	HSD11B2
MMP2	SLC22A14
MMP2	MYST3
MMP2	bA16L21.2.1
MMP2	IER5
MMP2	IGSF2
MMP2	KRT78
MMP2	PRIC285
MMP2	SHARPIN
MMP2	BSN
MMP2	BAHCC1
MMP2	KIAA0748
MMP2	LOC440145
MMP2	PPP1R9B
MMP2	XKR5
MMP2	C6orf65
MMP2	PMPCB
MMP2	CDC14A
MMP2	DENND4B
MMP2	ZNF658
MMP2	HIVEP2
MMP2	GOLGB1
MMP2	AKNA
MMP2	FGD3
MMP2	STXBP3
MMP2	DMPK
MMP2	RNF144A
MMP2	RGS3
MMP2	CD22
MMP2	WDR82
MMP2	KPNA1
MMP2	IMPDH1
MMP2	TLE3
MMP2	BIN3
MMP2	XRRA1
MMP2	RPL27A
MMP2	GALNTL2
MMP2	PEX1
MMP2	ARID1A
MMP2	DLG5
MMP2	FAM73A
MMP2	PDCL
MMP2	IMPAD1
MMP2	MLL2
MMP2	BCDO2
MMP2	THAP9
MMP2	SHPRH
MMP2	SH3RF1
MMP2	DPY19L1
MMP2	FRYL
MMP2	BAHD1
MMP2	COL12A1
MMP2	SLC15A1
MMP2	PSMD4
MMP2	HDAC9
MMP2	CXorf6
MMP2	MIA3
MMP2	YTHDF3
MMP2	ADAM28
MMP2	CDC42
MMP2	SMC6
MMP2	EMX1
MMP2	VWF
MMP2	MGA
MMP2	VPS13B
MMP2	FYCO1
MMP2	ART5
MMP2	ZCCHC14
MMP2	MYO15A
MMP2	HDLBP
MMP2	ZNF7
MMP2	C2CD2
MMP2	PA2G4
MMP2	GPBAR1
MMP2	IQSEC2
MMP2	PLXNA4
MMP2	MUC16
MMP2	RRAS
MMP2	PLAC4
MMP2	RTTN
MMP2	ANKRD52
MMP2	PCDH15
MMP2	SCUBE1
MMP2	C3
MMP2	CYP4F12
C10orf90	PNCK
C10orf90	KIAA1614
C10orf90	PTGER3
C10orf90	LOC162993
C10orf90	PAXIP1
C10orf90	FRRS1
C10orf90	PCCA
C10orf90	ANKRD12
C10orf90	PARC
C10orf90	STK10
C10orf90	IFIT1
C10orf90	HERC1
C10orf90	IL16
C10orf90	TACC2
C10orf90	PKD1L2
C10orf90	LAMA4
C10orf90	ZNF579
C10orf90	EIF3CL
C10orf90	LOC401498
C10orf90	OTUD3
C10orf90	TNS1
C10orf90	TAS2R46
C10orf90	FUT7
C10orf90	NMUR1
C10orf90	NFKB2
C10orf90	DKFZP686M0199
C10orf90	SMC1B
C10orf90	KCNQ2
C10orf90	DSEL
C10orf90	C20orf174
C10orf90	GNG2
C10orf90	C4orf29
C10orf90	C20orf106
C10orf90	ROBO2
C10orf90	ALG3
C10orf90	KIAA0664
C10orf90	LARGE
C10orf90	ENTPD1
C10orf90	P4HA2
C10orf90	DDN
C10orf90	FAM70A
C10orf90	RAPGEF5
C10orf90	GOLGA8E
C10orf90	SFRS12IP1
C10orf90	SERPINB5
C10orf90	SLC4A7
C10orf90	TTN
C10orf90	C10orf54
C10orf90	SLC7A11
C10orf90	SHCBP1
C10orf90	AGPAT3
C10orf90	DEDD
C10orf90	ECHDC1
C10orf90	FNTA
C10orf90	SLC39A10
C10orf90	MEX3C
C10orf90	DHX34
C10orf90	WHDC1
C10orf90	LOC100101267
C10orf90	ZNF589
C10orf90	DSP
C10orf90	A1BG
C10orf90	AMOTL1
C10orf90	AMOT
C10orf90	ERN1
C10orf90	MYL2
C10orf90	KRT76
C10orf90	DHODH
C10orf90	LOC201725
C10orf90	ANKRD38
C10orf90	TNS3
C10orf90	AZI1
C10orf90	PLK4
C10orf90	ONECUT2
C10orf90	PTPLAD1
C10orf90	LGR4
C10orf90	TBC1D9
C10orf90	C6orf154
C10orf90	NRP1
C10orf90	C19orf60
C10orf90	KLHL18
C10orf90	LOC92017
C10orf90	CACNA1S
C10orf90	CEND1
C10orf90	HDAC2
C10orf90	C3orf63
C10orf90	CALN1
C10orf90	IRF7
C10orf90	FIGN
C10orf90	TLN2
C10orf90	TAS2R47
C10orf90	KRT8
C10orf90	POU4F1
C10orf90	LOC497190
C10orf90	SMG1
C10orf90	RSPO4
C10orf90	CD86
C10orf90	MECP2
C10orf90	TSPYL1
C10orf90	ADCYAP1
C10orf90	C17orf85
C10orf90	PFKFB2
C10orf90	ADAMTS14
C10orf90	NOTCH1
C10orf90	CEP290
C10orf90	ZMIZ2
C10orf90	RTKN
C10orf90	DMD
C10orf90	EIF3C
C10orf90	TFAP2D
C10orf90	GTPBP5
C10orf90	IKIP
C10orf90	PRRT3
C10orf90	CMTM3
C10orf90	PLA2R1
C10orf90	SAMD12
C10orf90	PXMP3
C10orf90	CLTC
C10orf90	RAP1B
C10orf90	CLASP2
C10orf90	PNPLA7
C10orf90	BDP1
C10orf90	SYNGR1
C10orf90	SFRS1
C10orf90	MAPT
C10orf90	NFAM1
C10orf90	PPM1B
C10orf90	JARID1B
C10orf90	VWA3B
C10orf90	INSM2
C10orf90	MTMR15
C10orf90	NLK
C10orf90	OR4C15
C10orf90	MEGF8
C10orf90	CEACAM7
C10orf90	LOC730394
C10orf90	CKAP5
C10orf90	TRIM58
C10orf90	LOC348801
C10orf90	COL28A1
C10orf90	C1orf21
C10orf90	TOX2
C10orf90	BTBD12
C10orf90	RTF1
C10orf90	MGC34761
C10orf90	GTF2H2
C10orf90	C12orf29
C10orf90	HNRNPC
C10orf90	TMEM63C
C10orf90	CHRM3
C10orf90	OR7D2
C10orf90	FAM44A
C10orf90	CLLU1OS
C10orf90	KIAA1468
C10orf90	CNR1
C10orf90	WNK4
C10orf90	COL19A1
C10orf90	PPYR1
C10orf90	URLC9
C10orf90	TUBGCP5
C10orf90	CAPN2
C10orf90	RFK
C10orf90	TIAM2
C10orf90	CEP170
C10orf90	WDR40B
C10orf90	TMEM132B
C10orf90	MOCS1
C10orf90	KLHDC5
C10orf90	CHD2
C10orf90	TRIM10
C10orf90	KCTD19
C10orf90	USP54
C10orf90	LOC728340
C10orf90	FLJ20674
C10orf90	NUP160
C10orf90	CLEC12A
C10orf90	ARID3B
C10orf90	ABCA4
C10orf90	CORO1B
C10orf90	TDRD6
C10orf90	CSMD2
C10orf90	PLXNA3
C10orf90	PPAPDC2
ERCC5	RRN3
ERCC5	SLC6A15
ERCC5	B3GNT5
ERCC5	COL4A6
ERCC5	PI16
ERCC5	C11orf55
ERCC5	MMP2
ERCC5	METT10D
ERCC5	KRTCAP2
ERCC5	CSTF3
ERCC5	ADIG
ERCC5	ADAMTS20
ERCC5	ARHGAP28
ERCC5	ZNF648
ERCC5	FLJ38596
ERCC5	ITGAM
ERCC5	DTD1
ERCC5	DNTTIP2
ERCC5	OXCT1
ERCC5	WDR60
ERCC5	ZNF142
ERCC5	SV2B
ERCC5	CRTC1
ERCC5	HECW2
ERCC5	ATRX
ERCC5	ZC3H11A
ERCC5	ALMS1
ERCC5	KIAA2026
ERCC5	WASF1
ERCC5	PLCXD1
ERCC5	NPEPL1
ERCC5	RNF38
ERCC5	LRP8
ERCC5	TXNDC11
ERCC5	PANK2
ERCC5	KRTAP10-7
ERCC5	KIAA1688
ERCC5	DNAH8
ERCC5	KIF21B
ERCC5	SORCS1
ERCC5	PRCD
ERCC5	LBXCOR1
ERCC5	AMZ2
ERCC5	SNAPC4
ERCC5	MLH3
ERCC5	ZNFX1
ERCC5	ANXA6
ERCC5	C7orf27
ERCC5	KCNK5
ERCC5	RGR
ERCC5	ICA1
ERCC5	LOC285908
ERCC5	KIAA0240
ERCC5	KIAA1024
ERCC5	LOC391343
ERCC5	EPHA3
ERCC5	ID3
ERCC5	CMYA5
ERCC5	CRKRS
ERCC5	IARS
ERCC5	CSMD1
ERCC5	NXF1
ERCC5	FCRLB
ERCC5	OPRD1
ERCC5	COMMD9
ERCC5	TTN
ERCC5	C16orf35
ERCC5	PDIA2
ERCC5	SEMA5B
ERCC5	SGSM1
ERCC5	RB1CC1
ERCC5	ANKRD24
ERCC5	ACAN
ERCC5	SHCBP1
ERCC5	SLC4A3
ERCC5	LATS2
ERCC5	FAM109A
ERCC5	F7
ERCC5	LRRTM1
ERCC5	FAM40A
ERCC5	VAT1
ERCC5	LOC203547
ERCC5	UPRT
ERCC5	C20orf121
ERCC5	HOXB7
ERCC5	C21orf62
ERCC5	SIX4
ERCC5	ESPNL
ERCC5	IL32
ERCC5	ABCC5
ERCC5	DNAH9
ERCC5	SHE
ERCC5	RYR1
ERCC5	ABLIM2
ERCC5	MOSPD3
ERCC5	DERA
ERCC5	IGSF9B
ERCC5	PLK2
ERCC5	CLPP
ERCC5	ZNF586
ERCC5	PLAGL2
ERCC5	BCMO1
ERCC5	GPD2
ERCC5	ZNF318
ERCC5	UTF1
ERCC5	ZNF552
ERCC5	SETD7
ERCC5	PTPRB
ERCC5	MYCBP
ERCC5	KIAA1522
ERCC5	ERMP1
ERCC5	BUB1
ERCC5	HERC2
ERCC5	NIPA2
ERCC5	SLC5A10
ERCC5	MAML3
ERCC5	LOC497190
ERCC5	ZKSCAN2
ERCC5	C1orf58
ERCC5	ABL2
ERCC5	CELSR2
ERCC5	KIAA0226
ERCC5	TMEM184B
ERCC5	ZNF623
ERCC5	HS6ST2
ERCC5	BAG1
ERCC5	CLEC6A
ERCC5	KLK3
ERCC5	DOC2B
ERCC5	FAM83E
ERCC5	ADCY2
ERCC5	KIAA1305
ERCC5	KPNA1
ERCC5	C4orf40
ERCC5	C1orf67
ERCC5	C10orf91
ERCC5	CCDC85A
ERCC5	USH1C
ERCC5	ISL1
ERCC5	SI
ERCC5	NFIX
ERCC5	DENND4A
ERCC5	SEC61A1
ERCC5	STARD7
ERCC5	ARHGAP5
ERCC5	MUC5AC
ERCC5	MLL2
ERCC5	LIPH
ERCC5	ZNF529
ERCC5	CFTR
ERCC5	PRICKLE2
ERCC5	SHPRH
ERCC5	MEGF6
ERCC5	GALC
ERCC5	LONRF2
ERCC5	ICMT
ERCC5	KIAA1394
ERCC5	NFATC2
ERCC5	TAPT1
ERCC5	NEDD4
ERCC5	GALNT6
ERCC5	LIMK2
ERCC5	PPP2R2C
ERCC5	MGC34761
ERCC5	FLJ12993
ERCC5	TOX4
ERCC5	ZNF445
ERCC5	HEATR5B
ERCC5	XKR3
ERCC5	RNASEN
ERCC5	TTLL2
ERCC5	SLC25A45
ERCC5	WDR59
ERCC5	CMTM1
ERCC5	NLRC3
ERCC5	MYO15A
ERCC5	GALNT12
ERCC5	CHRM2
ERCC5	NCK2
ERCC5	BCR
ERCC5	FAM120C
ERCC5	FLNB
ERCC5	LRFN1
ERCC5	P2RY14
ERCC5	AJAP1
ERCC5	COL15A1
ERCC5	SMCR8
ERCC5	PDDC1
ERCC5	LRRN3
ERCC5	ZNF451
ERCC5	PCNX
ERCC5	LOC150383
ERCC5	TSPAN9
ERCC5	RAD51AP1
ERCC5	ATP5G3
ERCC5	TMEM196
ERCC5	MAP2K6
ERCC5	CXorf22
ERCC5	SLC44A4
ERCC5	LRRC27
ZHX3	C9orf106
ZHX3	ACTR6
ZHX3	CREB3L1
ZHX3	THAP2
ZHX3	IDS
ZHX3	MLC1
ZHX3	LYNX1
ZHX3	RAB6C
ZHX3	KIF13B
ZHX3	OXCT1
ZHX3	RAB12
ZHX3	EARS2
ZHX3	CD34
ZHX3	XPNPEP2
ZHX3	KIAA1045
ZHX3	KIAA1086
ZHX3	SUPV3L1
ZHX3	TGM1
ZHX3	PTPN23
ZHX3	UTP20
ZHX3	NFYC
ZHX3	NOTCH2NL
ZHX3	DSCR9
ZHX3	SNIP
ZHX3	C11orf1
ZHX3	FAM110A
ZHX3	FMN1
ZHX3	CNPY2
ZHX3	CACNA1C
ZHX3	ABCC6
ZHX3	MOGAT1
ZHX3	BAI2
ZHX3	ASXL2
ZHX3	KCNG1
ZHX3	SALL1
ZHX3	BRD4
ZHX3	CD151
ZHX3	POLRMT
ZHX3	KLHL6
ZHX3	STEAP4
ZHX3	ZNF775
ZHX3	L3MBTL
ZHX3	RASA4
ZHX3	C1orf80
ZHX3	KCNK2
ZHX3	SHROOM4
ZHX3	AFF1
ZHX3	ZNF84
ZHX3	FLJ10404
ZHX3	LOC643641
ZHX3	NTSR1
ZHX3	LOC165186
ZHX3	PRR13
ZHX3	EHBP1L1
ZHX3	ERAP2
ZHX3	NBEAL2
ZHX3	D4S234E
ZHX3	TMTC3
ZHX3	PACSIN2
ZHX3	PHF17
ZHX3	PLA2G2F
ZHX3	TTN
ZHX3	C14orf83
ZHX3	RGS6
ZHX3	ZEB1
ZHX3	PRPF6
ZHX3	GALNT17
ZHX3	LAMB2
ZHX3	CIP29
ZHX3	SLA
ZHX3	FOXQ1
ZHX3	EDAR
ZHX3	LTB4R2
ZHX3	SYNE2
ZHX3	GNRH1
ZHX3	LOC100101267
ZHX3	CD4
ZHX3	DAB2
ZHX3	COL20A1
ZHX3	CERK
ZHX3	B3GNT3
ZHX3	RBCK1
ZHX3	ESPNL
ZHX3	ABCC12
ZHX3	KRT76
ZHX3	RCL1
ZHX3	PLXNA2
ZHX3	AP4M1
ZHX3	CYLC2
ZHX3	COL5A2
ZHX3	CRX
ZHX3	BRPF3
ZHX3	DENND4C
ZHX3	PLCG2
ZHX3	CDC42BPG
ZHX3	B3GAT1
ZHX3	TMEM118
ZHX3	NFASC
ZHX3	ARHGAP9
ZHX3	FAM75A1
ZHX3	MGC15523
ZHX3	NUS1
ZHX3	CEND1
ZHX3	PTPN20B
ZHX3	F5
ZHX3	KLHL28
ZHX3	C3orf63
ZHX3	BAI1
ZHX3	BTNL8
ZHX3	FAM129A
ZHX3	ARL4A
ZHX3	C5orf25
ZHX3	FLJ20699
ZHX3	GFRA4
ZHX3	SLC39A14
ZHX3	HERC2
ZHX3	TBC1D8
ZHX3	CROCC
ZHX3	TEGT
ZHX3	ABCA2
ZHX3	SARM1
ZHX3	ABL2
ZHX3	DAP
ZHX3	NUP85
ZHX3	MECP2
ZHX3	MARCH10
ZHX3	METTL9
ZHX3	CD177
ZHX3	LASS1
ZHX3	ADAMTS14
ZHX3	RICH2
ZHX3	SH3BP2
ZHX3	GRK6
ZHX3	OR2A2
ZHX3	HELZ
ZHX3	CEP290
ZHX3	UTRN
ZHX3	PPAN-P2RY11
ZHX3	HIVEP2
ZHX3	PALLD
ZHX3	GOLGB1
ZHX3	KIAA1683
ZHX3	CENTD2
ZHX3	DMN
ZHX3	KRT36
ZHX3	WDR92
ZHX3	C17orf68
ZHX3	LRP1
ZHX3	SCYL1
ZHX3	C14orf159
ZHX3	ASXL1
ZHX3	PAPLN
ZHX3	C10orf39
ZHX3	DLG5
ZHX3	C15orf42
ZHX3	NICN1
ZHX3	CARD11
ZHX3	CEP350
ZHX3	DMXL2
ZHX3	CALML4
ZHX3	CUX1
ZHX3	C15orf52
ZHX3	NF1
ZHX3	IMPAD1
ZHX3	DBNDD2
ZHX3	SC5DL
ZHX3	ARR3
ZHX3	MEPE
ZHX3	MAP1A
ZHX3	MEGF8
ZHX3	SLC5A2
ZHX3	KIAA1958
ZHX3	C10orf125
ZHX3	FLJ21986
ZHX3	MLXIPL
ZHX3	DNAH17
ZHX3	ABBA-1
ZHX3	TAPBPL
ZHX3	KIAA0430
ZHX3	ELF4
ZHX3	HIVEP3
ZHX3	KIAA1833
ZHX3	SLC16A8
ZHX3	ODZ1
ZHX3	VEZT
ZHX3	FAM46C
ZHX3	KNTC1
ZHX3	VWF
ZHX3	G6PC
ZHX3	RNASEN
ZHX3	MYLK
ZHX3	BHMT
ZHX3	UBFD1
ZHX3	SETD5
ZHX3	MAP7D3
ZHX3	TNKS
ZHX3	C22orf29
ZHX3	MYO6
ZHX3	GPR161
ZHX3	FLNB
ZHX3	UBE2V1
ZHX3	ATP8A2
ZHX3	TMEM132B
ZHX3	LRCH4
ZHX3	LOC400506
ZHX3	HTT
ZHX3	ZFP90
ZHX3	MUC16
ZHX3	DKFZp667G2110
ZHX3	KRTAP19-8
ZHX3	PAPPA2
ZHX3	GREB1
ZHX3	KIAA0157
ZHX3	CSMD2
ZHX3	C7orf41
ZHX3	SAMD11
ZHX3	PTPN20A
ZHX3	TPM3
ZHX3	GSDMDC1
ZHX3	SOBP
ZHX3	FAM80B
ZHX3	ELL2
ZHX3	GPX4
ZHX3	SETX
ZHX3	VSIG4
ZHX3	ULK4
ZHX3	CILP2
ZHX3	ZC3H3
ZHX3	WIZ
ZHX3	CHRNA4
ZHX3	CDCA7
ZHX3	ARHGAP24
ZHX3	SLC12A1
ZHX3	OBSCN
ZHX3	KIAA1602
ZHX3	C19orf63
ZHX3	FNDC1
ZHX3	NPS
ZHX3	C11orf41
ZHX3	BAZ2B
ZHX3	TMCO4
ZHX3	MBOAT1
ZHX3	TNS1
ZHX3	C16orf5
ZHX3	MUC1
ZHX3	NFKB2
ZHX3	GEMIN4
ZHX3	BAZ2A
ZHX3	THSD4
ZHX3	UBTF
ZHX3	MAP3K14
ZHX3	ATP13A3
ZHX3	ZNF599
ZHX3	C20orf174
ZHX3	ABHD2
ZHX3	EFNA4
ZHX3	GNG2
ZHX3	CCDC33
ZHX3	LOC401089
ZHX3	SLC35A2
ZHX3	HIPK3
ZHX3	HSD17B11
ZHX3	TROVE2
ZHX3	TYSND1
ZHX3	SECISBP2
ZHX3	NMT2
ZHX3	FLJ25770
ZHX3	COMMD9
ZHX3	INADL
ZHX3	MUC17
ZHX3	SOS2
ZHX3	DNAH11
ZHX3	MFAP3L
ZHX3	PSAPL1
ZHX3	RIOK3
ZHX3	SLC7A11
ZHX3	PNMA3
ZHX3	SYT14L
ZHX3	AHNAK2
ZHX3	GEFT
ZHX3	CDC42BPA
ZHX3	PTCH1
ZHX3	MFHAS1
ZHX3	PPA1
ZHX3	KCNJ12
ZHX3	FMNL2
ZHX3	COMMD7
ZHX3	PCP4L1
ZHX3	CEP72
ZHX3	SND1
ZHX3	AK2
ZHX3	CYP4A11
ZHX3	CCHCR1
ZHX3	FAM55D
ZHX3	EPHA10
ZHX3	ATG16L1
ZHX3	ARSA
ZHX3	NRK
ZHX3	MUS81
ZHX3	PLEKHG5
ZHX3	SEPT6
ZHX3	ONECUT2
ZHX3	PHF16
ZHX3	RASGRP2
ZHX3	PHYHD1
ZHX3	DLGAP4
ZHX3	LRRK2
ZHX3	ABCF3
ZHX3	KRTAP5-9
ZHX3	DLX5
ZHX3	FBXO41
ZHX3	VWA3A
ZHX3	CCDC108
ZHX3	TTC21A
ZHX3	CALM1
ZHX3	TBL2
ZHX3	KIAA0317
ZHX3	PLEKHG6
ZHX3	KRI1
ZHX3	ZFP57
ZHX3	NCAM1
ZHX3	MAP2K3
ZHX3	DIO2
ZHX3	SPATA8
ZHX3	CCDC83
ZHX3	SHB
ZHX3	AIM1L
ZHX3	PRX
ZHX3	ADAMTSL1
ZHX3	POU4F1
ZHX3	SYNE1
ZHX3	PRIC285
ZHX3	C2orf16
ZHX3	NTF3
ZHX3	FAM75A2
ZHX3	C20orf142
ZHX3	PPP1R9B
ZHX3	FER
ZHX3	LOC150786
ZHX3	AAK1
ZHX3	LOC130951
ZHX3	POU2F2
ZHX3	GUSB
ZHX3	CEACAM18
ZHX3	FREM2
ZHX3	PBX2
ZHX3	WDR62
ZHX3	CRELD1
ZHX3	GEMIN5
ZHX3	CIITA
ZHX3	PKHD1
ZHX3	RNF144A
ZHX3	RAPGEFL1
ZHX3	ATP10B
ZHX3	TERT
ZHX3	RGS9BP
ZHX3	FBXL19
ZHX3	SLC16A1
ZHX3	CBFA2T2
ZHX3	SI
ZHX3	MCC
ZHX3	TEX15
ZHX3	PGPEP1
ZHX3	SERPINA9
ZHX3	OLFM1
ZHX3	MAPT
ZHX3	ZNF629
ZHX3	KIAA0644
ZHX3	TMEM8
ZHX3	MLYCD
ZHX3	FBXO10
ZHX3	SDHA
ZHX3	FRYL
ZHX3	KIAA0892
ZHX3	DPP6
ZHX3	SEC31A
ZHX3	LONRF2
ZHX3	DST
ZHX3	XYLT1
ZHX3	STK39
ZHX3	GARS
ZHX3	KIAA0586
ZHX3	CDK10
ZHX3	RECQL5
ZHX3	CYLD
ZHX3	PRLHR
ZHX3	NLRP14
ZHX3	RAB21
ZHX3	GRSF1
ZHX3	TSGA10IP
ZHX3	SRL
ZHX3	ZNF566
ZHX3	KIAA1468
ZHX3	DLG3
ZHX3	ZCCHC14
ZHX3	FLJ23834
ZHX3	ASH1L
ZHX3	DLEC1
ZHX3	SRPX
ZHX3	ICK
ZHX3	FAM120C
ZHX3	LOC54103
ZHX3	CNOT6L
ZHX3	DNAJB2
ZHX3	MAP9
ZHX3	MLXIP
ZHX3	SSPO
GPR98	BCL2L15
GPR98	PLCE1
GPR98	RYR3
GPR98	ACIN1
GPR98	WFIKKN2
GPR98	ZC3H6
GPR98	MED31
GPR98	UTP20
GPR98	NR3C2
GPR98	ZNF295
GPR98	ATRX
GPR98	TACC2
GPR98	ZC3H11A
GPR98	ZNF185
GPR98	ACVR2B
GPR98	ZC3H13
GPR98	MST1R
GPR98	SNIP
GPR98	C6orf114
GPR98	CACNA1C
GPR98	ABCC6
GPR98	MOGAT1
GPR98	C14orf109
GPR98	SPATA5
GPR98	C10orf88
GPR98	ZNF470
GPR98	MAP1B
GPR98	CUBN
GPR98	AKAP5
GPR98	ZNF20
GPR98	DNAH8
GPR98	TMEM16C
GPR98	LOC402055
GPR98	MYBPC3
GPR98	LOC375748
GPR98	C9orf4
GPR98	PYY3
GPR98	CAMKK1
GPR98	SHROOM4
GPR98	EDARADD
GPR98	CENPJ
GPR98	ANGPTL5
GPR98	ZDHHC2
GPR98	ZFAND5
GPR98	FRMD3
GPR98	DLEU7
GPR98	NAV3
GPR98	FLJ10404
GPR98	SLC39A4
GPR98	CELSR3
GPR98	LOC391343
GPR98	HNF1A
GPR98	RABL3
GPR98	TAS2R49
GPR98	EHBP1L1
GPR98	TUBGCP3
GPR98	H2AFJ
GPR98	ERAP2
GPR98	MYH8
GPR98	CDH23
GPR98	CNNM1
GPR98	SERPINB5
GPR98	MUC2
GPR98	CADPS2
GPR98	OR52J3
GPR98	AIM1
GPR98	CIP29
GPR98	SMAD2
GPR98	SYNE2
GPR98	P2RXL1
GPR98	LOC100101267
GPR98	NBL1
GPR98	KIAA1486
GPR98	DAB2
GPR98	LOC441282
GPR98	TBC1D3B
GPR98	GSTCD
GPR98	RELL1
GPR98	CREBBP
GPR98	SENP6
GPR98	ZNF181
GPR98	PADI6
GPR98	SPIN3
GPR98	TNS3
GPR98	F13A1
GPR98	C15orf32
GPR98	ALPK3
GPR98	RWDD4A
GPR98	SLC1A2
GPR98	PDS5A
GPR98	ALG10B
GPR98	BRPF3
GPR98	STXBP5L
GPR98	KIAA0319
GPR98	PLCG2
GPR98	FRY
GPR98	IGSF9B
GPR98	LOC92017
GPR98	KCTD4
GPR98	MORC4
GPR98	CTAGE5
GPR98	NCAPG2
GPR98	RC3H1
GPR98	CLCA4
GPR98	F5
GPR98	SAMD3
GPR98	HECTD1
GPR98	REV3L
GPR98	FGFBP3
GPR98	LRBA
GPR98	TAOK3
GPR98	TOR1AIP2
GPR98	HDX
GPR98	BCL2L11
GPR98	LOC152573
GPR98	MYST3
GPR98	CTNS
GPR98	FARSB
GPR98	ABL2
GPR98	SLC25A28
GPR98	GPR137B
GPR98	BAHCC1
GPR98	ADCYAP1
GPR98	EIF4G3
GPR98	OR5V1
GPR98	ACACB
GPR98	TMPRSS4
GPR98	C12orf56
GPR98	PRB2
GPR98	SH3BP2
GPR98	HS6ST2
GPR98	ARL17
GPR98	PTPRJ
GPR98	NUDT11
GPR98	ADCY2
GPR98	BPTF
GPR98	SERF2
GPR98	ZNF545
GPR98	ZNF322A
GPR98	TLE3
GPR98	ICA1L
GPR98	CCDC85A
GPR98	INDOL1
GPR98	ISL1
GPR98	KCTD16
GPR98	ZNF283
GPR98	C12orf24
GPR98	DENND4A
GPR98	ZNF83
GPR98	TMCO3
GPR98	TMEM150
GPR98	C1orf144
GPR98	MRVI1
GPR98	MLL2
GPR98	OLR1
GPR98	ARFGEF2
GPR98	NLK
GPR98	MYO5A
GPR98	ZNF238
GPR98	TPP1
GPR98	KIAA1958
GPR98	TTC17
GPR98	PRR12
GPR98	TAPT1
GPR98	GJA3
GPR98	MGC3196
GPR98	STIL
GPR98	MGC23985
GPR98	MIA3
GPR98	YTHDF3
GPR98	LOC100113407
GPR98	ZNF148
GPR98	C2CD3
GPR98	KIAA2018
GPR98	C3orf35
GPR98	C6orf199
GPR98	BTBD9
GPR98	LRRC16
GPR98	MYLK
GPR98	KIAA0323
GPR98	MGA
GPR98	PYHIN1
GPR98	PGA3
GPR98	BOLL
GPR98	NOBOX
GPR98	CHST1
GPR98	SEC16B
GPR98	IGF2R
GPR98	THOC2
GPR98	SLC16A12
GPR98	HNF4G
GPR98	ATP8A2
GPR98	MINK1
GPR98	SERPINB4
GPR98	ZNF714
GPR98	PCDH19
GPR98	SFRS14
GPR98	MEGF9
GPR98	LOC388327
GPR98	CWC15
GPR98	RBM23
GPR98	BCL11A
GPR98	TBC1D3G
GPR98	FLJ25778
GPR98	PASD1
GPR98	S100A7A
GPR98	MOSPD2
GPR98	KIAA0232
GPR98	LOC389073
GPR98	FLG2
GPR98	LCOR
GPR98	ADAMTS20
GPR98	FUT9
GPR98	COL24A1
GPR98	ACSM4
GPR98	CEACAM21
GPR98	STRN3
GPR98	ULK4
GPR98	PGA4
GPR98	TGM6
GPR98	ZNF142
GPR98	KIAA0947
GPR98	UBR3
GPR98	C20orf43
GPR98	SLC44A5
GPR98	UGT2B10
GPR98	DKFZP686E2158
GPR98	ZNF134
GPR98	ECHDC3
GPR98	OTUD4
GPR98	SLC12A1
GPR98	OBSCN
GPR98	ENTPD4
GPR98	DMXL1
GPR98	C2orf43
GPR98	RNF11
GPR98	EFR3A
GPR98	KLHL30
GPR98	HNRPF
GPR98	HNRNPR
GPR98	TNS1
GPR98	ZNF436
GPR98	PDE4D
GPR98	MMP16
GPR98	PPIA
GPR98	ALS2CR2
GPR98	LOC645545
GPR98	PHC3
GPR98	ATP13A3
GPR98	USP53
GPR98	PTPRT
GPR98	PNMA5
GPR98	HCG27
GPR98	LRRC37A2
GPR98	TMED2
GPR98	TMC5
GPR98	RBM12B
GPR98	RASGEF1A
GPR98	MGC22014
GPR98	COL29A1
GPR98	ITGAE
GPR98	RIMS1
GPR98	FAM109B
GPR98	ZNF544
GPR98	HIPK3
GPR98	CDR2L
GPR98	AP3M1
GPR98	FAM111B
GPR98	ADAM32
GPR98	COMMD6
GPR98	PHACTR2
GPR98	ZNF665
GPR98	MTBP
GPR98	WNK1
GPR98	ZNF653
GPR98	ZNF187
GPR98	NCKAP1L
GPR98	GLI3
GPR98	ITGA2
GPR98	MAGI3
GPR98	CDC42EP1
GPR98	MME
GPR98	CCDC67
GPR98	SEC24A
GPR98	KIAA0754
GPR98	SHANK3
GPR98	MAST4
GPR98	HSPC159
GPR98	NAP5
GPR98	SPTBN4
GPR98	SLC5A3
GPR98	SNX30
GPR98	TNFAIP8
GPR98	ATP8A1
GPR98	ZNF589
GPR98	CHD3
GPR98	FAM55D
GPR98	ZFYVE19
GPR98	PCM1
GPR98	RANBP2
GPR98	HMCN1
GPR98	SHKBP1
GPR98	NRK
GPR98	DNAH9
GPR98	FSIP1
GPR98	MCPH1
GPR98	AGBL1
GPR98	C6orf138
GPR98	GPR18
GPR98	DUOX2
GPR98	TNRC15
GPR98	TXNRD1
GPR98	KCNE3
GPR98	CLEC9A
GPR98	LBH
GPR98	FCGR3B
GPR98	MYO5C
GPR98	ZNF621
GPR98	KRTAP5-9
GPR98	TSC2
GPR98	MTMR3
GPR98	LBA1
GPR98	SLC25A41
GPR98	ZNF318
GPR98	MBTD1
GPR98	NCAM1
GPR98	LRP2
GPR98	SLC4A4
GPR98	SPTA1
GPR98	LMBR1L
GPR98	ADAMTSL1
GPR98	ZRSR2
GPR98	FGD6
GPR98	CHCHD4
GPR98	FLNA
GPR98	SRRM2
GPR98	FLJ40243
GPR98	UBXD8
GPR98	SNRK
GPR98	PLAA
GPR98	COL7A1
GPR98	HDAC7A
GPR98	BAG1
GPR98	ZNF292
GPR98	SEZ6
GPR98	FREM2
GPR98	FCGBP
GPR98	PPP2R1B
GPR98	EFCAB3
GPR98	CORO2B
GPR98	FAM46D
GPR98	C10orf83
GPR98	SCML4
GPR98	ATP10B
GPR98	MUTYH
GPR98	ALS2CR8
GPR98	KIAA0746
GPR98	FBXL19
GPR98	PKP2
GPR98	FAM98C
GPR98	RFXDC2
GPR98	SLC45A4
GPR98	ACAD10
GPR98	PRDM7
GPR98	CLTC
GPR98	SRP9
GPR98	SYNGR1
GPR98	NEB
GPR98	C11orf58
GPR98	EIF2AK3
GPR98	RET
GPR98	TGFA
GPR98	ZNF761
GPR98	APBA2BP
GPR98	SCN9A
GPR98	NAALADL2
GPR98	ARMCX2
GPR98	KIAA1909
GPR98	TSHZ2
GPR98	KIAA1731
GPR98	FRYL
GPR98	BAHD1
GPR98	ALPL
GPR98	LMBR1
GPR98	FAT3
GPR98	DST
GPR98	FBXW2
GPR98	C8orf79
GPR98	C9orf156
GPR98	TREH
GPR98	ZNF440
GPR98	DYM
GPR98	RECQL5
GPR98	CPAMD8
GPR98	GRHL2
GPR98	B3GALTL
GPR98	IREB2
GPR98	GRSF1
GPR98	DSG3
GPR98	JMJD1C
GPR98	IRF2
GPR98	FLJ23834
GPR98	FRMD4B
GPR98	HDLBP
GPR98	C11orf57
GPR98	LOC162073
GPR98	FAM120C
GPR98	LOC54103
GPR98	C2CD2
GPR98	ADRBK2
GPR98	FLJ11171
GPR98	KIF13A
GPR98	IQSEC2
GPR98	USP9X
GPR98	SLCO1C1
GPR98	PDE11A
GPR98	ITPR3
GPR98	PCNX
GPR98	LRRN3
GPR98	KIAA1109
GPR98	IQGAP2
GPR98	EIF4B
GPR98	SLC7A2
GPR98	RNGTT
GPR98	SLC39A12
GPR98	SEBOX
GPR98	ANKRD47
RXFP3	PDE4D
RXFP3	CSAG1
RXFP3	LMNA
RXFP3	CCDC15
RXFP3	PLD2
RXFP3	TLE3
RXFP3	C14orf135
RXFP3	RRAS2
RXFP3	PRPF38A
RXFP3	NAV2
RXFP3	KIAA1045
RXFP3	MAST3
RXFP3	RLBP1
[truncated: 998,000+ more rows]
